# Supplementary material for: Optical O2 Sensors Also Respond to Redox Active Molecules Commonly Secreted by Bacteria
Source: mBio. 2022 Oct 31;13(6):e02076-22. doi: 10.1128/mbio.02076-22 (PMC9765510; doi:10.1128/mbio.02076-22)
Supplement: TABLE S1 [file mbio.02076-22-s0009.xlsx]

## Sheet: Sheet1
Strain Name	Abbreviation	Note	Source	Ref.	Phylum	Class	Order	Family	Genus
Pseudomonas aeruginosa UCBPP-PA14	PA14		Lab collection		Proteobacteria	Gammaproteobacteria	Pseudomonadales	Pseudomonadaceae	Pseudomonas
P. aeruginosa PA14 Δphz1/2	PA14 Δphz	Lacks both phenazine biosynthesis operons, phzA1-G1 and phzA2-G2.	Lab collection	Dietrich LEP, Price-Whelan A, Petersen A, Whiteley M, Newman DK. 2006. The phenazine pyocyanin is a terminal signalling factor in the quorum sensing network of Pseudomonas aeruginosa. Mol Microbiol 61:1308–1321.	Proteobacteria	Gammaproteobacteria	Pseudomonadales	Pseudomonadaceae	Pseudomonas
P. aeruginosa PA14 ΔpvdA ΔpchE	PA14 Δsid	Biosynthesis genes for pyoverdine and pyochelin siderophores are knocked out.	Lab collection	Wang Y, Wilks JC, Danhorn T, Ramos I, Croal L, Newman DK. 2011. Phenazine-1-carboxylic acid promotes bacterial biofilm development via ferrous iron acquisition. J Bacteriol 193:3606–3617.	Proteobacteria	Gammaproteobacteria	Pseudomonadales	Pseudomonadaceae	Pseudomonas
P. aeruginosa PA14 Δphz1/2 ΔpvdA ΔpchE	PA14 Δphz Δsid	Cannot synthesize phenazines or the siderophores pyoverdine and pyochelin.	Lab collection	Wang Y, Wilks JC, Danhorn T, Ramos I, Croal L, Newman DK. 2011. Phenazine-1-carboxylic acid promotes bacterial biofilm development via ferrous iron acquisition. J Bacteriol 193:3606–3617.	Proteobacteria	Gammaproteobacteria	Pseudomonadales	Pseudomonadaceae	Pseudomonas
E. coli MG1655	E. coli		Lab collection		Proteobacteria	Gammaproteobacteria	Enterobacterales	Enterobacteriaceae	Escherichia
Burkholderia glumae 336gr-1	B. glumae		Lab collection	Meirelles LA, Newman DK. 2022. Phenazines and toxoflavin act as interspecies modulators of resilience to diverse antibiotics. Mol Microbiol https://doi.org/10.1111/mmi.14915.	Proteobacteria	Gammaproteobacteria	Burkholderiales	Burkholderiaceae	Burkholderia
B. glumae 336gr-1 ΔtoxA	B. glumae Δtox	Cannot synthesize toxoflavin	Lab collection	Meirelles LA, Newman DK. 2022. Phenazines and toxoflavin act as interspecies modulators of resilience to diverse antibiotics. Mol Microbiol https://doi.org/10.1111/mmi.14915.	Proteobacteria	Gammaproteobacteria	Burkholderiales	Burkholderiaceae	Burkholderia
Pseudomonas synxantha 2-79	P. synxantha	Previously known as P. fluorescens 2-79.	Lab collection		Proteobacteria	Gammaproteobacteria	Pseudomonadales	Pseudomonadaceae	Pseudomonas_E
Bacillus pumilus ATCC 7061	B. pumilus		Lab collection	Perry EK, Newman DK. 2022. Prevalence and Correlates of Phenazine Resistance in Culturable Bacteria from a Dryland Wheat Field. Appl Environ Microbiol 88:e0232021.	Firmicutes	Bacilli	Bacillales	Bacillaceae	Bacillus
Chitinophaga ginsengisegetis strain Gsoil 040	C. ginsengisegetis		Lab collection	Perry EK, Newman DK. 2022. Prevalence and Correlates of Phenazine Resistance in Culturable Bacteria from a Dryland Wheat Field. Appl Environ Microbiol 88:e0232021.	Bacteroidota	Bacteroidia	Chitinophagales	Chitinophagaceae	Chitinophaga
Chryseobacterium shigense DSM 17126	C. shigense		Lab collection	Perry EK, Newman DK. 2022. Prevalence and Correlates of Phenazine Resistance in Culturable Bacteria from a Dryland Wheat Field. Appl Environ Microbiol 88:e0232021.	Bacteroidota	Bacteroidia	Flavobacteriales	Weeksellaceae	Chryseobacterium
Streptomyces sp. MM4 or MM21	Strep. MM4		Lab collection	Perry EK, Newman DK. 2022. Prevalence and Correlates of Phenazine Resistance in Culturable Bacteria from a Dryland Wheat Field. Appl Environ Microbiol 88:e0232021.	Actinobacteriota	Actinomycetia	Streptomycetales	Streptomycetaceae	Streptomyces
Pantoea agglomerans strain DSM 3493	P. agglomerans		Lab collection	Perry EK, Newman DK. 2022. Prevalence and Correlates of Phenazine Resistance in Culturable Bacteria from a Dryland Wheat Field. Appl Environ Microbiol 88:e0232021.	Proteobacteria	Gammaproteobacteria	Enterobacterales	Enterobacteriaceae	Pantoea
Pseudomonas orientalis strain CFML 96-170	P. orientalis		Lab collection	Perry EK, Newman DK. 2022. Prevalence and Correlates of Phenazine Resistance in Culturable Bacteria from a Dryland Wheat Field. Appl Environ Microbiol 88:e0232021.	Proteobacteria	Gammaproteobacteria	Pseudomonadales	Pseudomonadaceae	Pseudomonas_E
